# Supplementary material for: Exploration the global single-cell ecological landscape of adenomyosis-related cell clusters by single-cell RNA sequencing
Source: Front Genet. 2022 Oct 17;13:1020757. doi: 10.3389/fgene.2022.1020757 (PMC9618874; doi:10.3389/fgene.2022.1020757)
Supplement: Supplementary file 1 [file Table2.XLSX]

## Sheet: Table S1
Cluster	CellType
0	endothelial cell
1	endothelial cell
2	Fibroblasts
3	endothelial cell
4	Fibroblasts
5	SmoothMuscle
6	Fibroblasts
7	endometriosis cell
8	Fibroblasts
9	Fibroblasts
10	endometriosis cell
11	endothelial cell
12	endometriosis cell
13	innate lymphoid cel
14	epithelial cell
15	SmoothMuscle
16	macrophages
17	Fibroblasts
18	CD8+T
19	macrophages
20	Naive.T
21	endothelial cell
22	endothelial cell
23	endometriosis cell
24	endothelial cell
25	Fibroblasts
26	Fibroblasts
27	macrophages
28	Fibroblasts
29	SmoothMuscle
30	predendritic cell
31	CD4+T
